# Supplementary material for: Multilevel analysis of COVID-19 vaccination intention: the moderating role of economic and cultural country characteristics
Source: Eur J Public Health. 2024 Feb 20;34(2):380–6. doi: 10.1093/eurpub/ckae022 (PMC10990524; doi:10.1093/eurpub/ckae022)
Supplement: ckae022_Supplementary_Data [file ckae022_supplementary_data.zip]

Archive with 3 entries (2 files):
- ckae022_Supplementary_Data/
- ckae022_Supplementary_Data/ejph-2023-07-om-0413-File006.pdf
- ckae022_Supplementary_Data/ejph-2023-07-om-0413-File007.pdf
